# Supplementary material for: Detection of carbapenemase producing Acinetobacter baumannii ST19 from Georgia and Ukraine carrying bla OXA-23, bla OXA-72, and/or bla NDM-5, December 2019 to June 2023
Source: Euro Surveill. 2024 Jun 13;29(24):2400259. doi: 10.2807/1560-7917.ES.2024.29.24.2400259 (PMC11177571; doi:10.2807/1560-7917.ES.2024.29.24.2400259)
Supplement: Supplement [file 24-00259_LEBRETON_Supplement.xlsx]

## Sheet: isolates
This supplementary material is hosted by Eurosurveillance as supporting information alongside the article "Detection of carbapenemase producing ST19 Acinetobacter baumannii from Georgia and Ukraine carrying blaOXA-23, blaOXA-72, and/or blaNDM-5, December 2019 to June 2023", on behalf of the authors, who remain responsible for the accuracy and appropriateness of the content. The same standards for…
ID	Source	Date	Facility	Country	Isolate_type	OC_locus1	K_locus1	Carbapenemase2	R1_plasmid_type3	R3_plasmid_type3	RP_plasmid_type3	AMK	GEN	TOB	CFZ	CAZ	CTX	CRO	FEP	IPM	MEM	CIP	LVX	SXT	blaOXA-23	blaOXA-72	blaNDM-5	ant(2'')-Ia	ant(3'')-IIa	aph(3')-Ia	aph(3')-VIa	aph(3')-VIb	blaADC-novel	blaADC-185	blaADC-267	blaADC-79	blaOXA-69	ble	catA1	sul2	tet(B)
GCF_000305215.1	GenBank	2003	United States - Washington, DC	United States	Unknown	OCL13	KL1	None	-	-	-	.	.	.	.	.	.	.	.	.	.	.	.	.	-	-	-	-	+	+	-	-	-	-	-	+	+	-	+	+	+
GCF_000309195.1	GenBank	2006	United States - Washington, DC	United States	Wound	OCL1	KL15	None	-	-	+	.	.	.	.	.	.	.	.	.	.	.	.	.	-	-	-	-	+	+	-	-	-	-	-	+	+	-	-	+	+
GCF_014531335.1	GenBank	2015	Egypt - Cairo	Egypt	Unknown	OCL13	KL91	blaOXA-23	+	-	+	.	.	.	.	.	.	.	.	.	.	.	.	.	+	-	-	+	+	+	+	-	-	-	-	+	+	-	+	+	-
GCF_904885795.1	GenBank	2016	Germany	Germany	Unknown	OCL13	KL91	None	-	+	+	.	.	.	.	.	.	.	.	.	.	.	.	.	-	-	-	-	+	-	+	-	+	-	-	-	+	-	-	+	-
GCF_030124825.1	GenBank	2017	Russia - Moscow	Russia	Vent. liquor	OCL13	KL91	None	-	-	+	.	.	.	.	.	.	.	.	.	.	.	.	.	-	-	-	+	+	-	+	-	+	-	-	-	+	-	-	+	-
GCF_030125165.1	GenBank	2018	Russia - Moscow	Russia	Vent. liquor	OCL13	KL91	blaOXA-72	-	+	-	.	.	.	.	.	.	.	.	.	.	.	.	.	-	+	-	-	+	-	-	-	+	-	-	-	+	-	+	+	-
GCF_030125115.1	GenBank	2019	Russia - Moscow	Russia	Vent. liquor	OCL13	KL91	None	-	+	-	.	.	.	.	.	.	.	.	.	.	.	.	.	-	-	-	+	+	+	-	-	+	-	-	-	+	-	-	+	-
GCF_019188985.1	GenBank	2020	Egypt - Cairo	Egypt	Wound	OCL13	KL91	blaOXA-23	+	+	-	.	.	.	.	.	.	.	.	.	.	.	.	.	+	-	-	+	+	-	-	-	-	-	-	+	+	-	-	+	-
GCF_019188995.1	GenBank	2020	Egypt - Cairo	Egypt	Blood	OCL13	KL91	blaOXA-23	+	+	-	.	.	.	.	.	.	.	.	.	.	.	.	.	+	-	-	+	+	-	-	-	-	-	-	+	+	-	-	-	-
GCF_027620175.1	GenBank	2020	Russia - St. Petersburg	Russia	Sputum	OCL13	KL91	blaOXA-72	-	+	+	.	.	.	.	.	.	.	.	.	.	.	.	.	-	+	-	-	+	+	-	-	+	-	-	-	+	-	+	+	+
GCF_030705385.1	GenBank	2021	Russia - Moscow	Russia	Rectal Swab	OCL13	KL91	blaOXA-72	-	+	+	.	.	.	.	.	.	.	.	.	.	.	.	.	-	+	-	-	+	-	+	-	-	+	-	-	+	-	+	+	+
MRSN7073	This study	2003-04-27	USA - Facility 1	United States	Wound	OCL13	KL1	None	-	-	+	S	R	I	R	I	I	R	R	S	S	R	I	R	-	-	-	+	+	+	-	-	-	-	-	+	+	-	+	+	+
MRSN30880	This study	2003-05-16	Germany - Facility 1	Germany	Wound	OCL13	KL1	None	-	-	+	S	R	I	R	R	R	R	R	S	S	R	I	R	-	-	-	+	+	+	-	-	-	-	-	+	+	-	+	+	+
MRSN30884	This study	2003-05-22	Germany - Facility 1	Germany	Tissue	OCL13	KL1	None	-	-	+	S	R	I	R	R	R	R	R	S	S	R	I	R	-	-	-	+	+	+	-	-	-	-	-	+	+	-	+	+	+
MRSN7083	This study	2003-05-25	USA - Facility 1	United States	Bone	OCL13	KL1	None	-	-	+	S	R	I	R	I	R	R	R	S	S	R	I	R	-	-	-	+	+	+	-	-	-	-	-	+	+	-	+	+	+
MRSN7086	This study	2003-05-27	USA - Facility 1	United States	Respiratory	OCL13	KL1	None	-	-	+	S	R	R	R	I	R	R	R	S	S	R	I	R	-	-	-	+	+	+	-	-	-	-	-	+	+	-	+	+	+
MRSN30888	This study	2003-06-02	Germany - Facility 1	Germany	Wound	OCL13	KL1	None	-	-	+	S	S	S	R	R	R	R	R	S	S	R	I	R	-	-	-	-	+	+	-	-	-	-	-	+	+	-	+	+	+
MRSN15065	This study	2003-06-16	USA - Facility 1	United States	Tissue	OCL7	KL15	None	+	-	+	S	R	R	R	I	R	R	R	S	S	R	R	R	-	-	-	+	+	+	-	-	-	-	-	+	+	-	-	+	+
MRSN30901	This study	2003-07-17	Germany - Facility 1	Germany	Wound	OCL7	KL15	None	+	-	+	S	R	I	R	R	R	R	R	S	S	R	R	R	-	-	-	+	+	+	-	-	-	-	-	+	+	-	-	+	+
MRSN30920	This study	2003-08-22	Germany - Facility 1	Germany	Unknown	OCL13	KL1	None	-	-	+	S	R	I	R	R	R	R	R	S	S	R	I	R	-	-	-	+	+	+	-	-	-	-	-	+	+	-	+	+	+
MRSN7202	This study	2003-09-20	USA - Facility 1	United States	Respiratory	OCL13	KL91	None	-	-	-	S	R	I	R	I	R	R	R	S	S	R	I	R	-	-	-	+	+	-	-	-	-	-	-	+	+	-	+	+	+
MRSN31458	This study	2003-10-16	Germany - Facility 1	Germany	Surveillance	OCL13	KL91	None	-	-	-	S	R	I	R	R	R	R	R	S	S	R	I	R	-	-	-	+	+	-	-	-	-	-	-	+	+	-	+	+	+
MRSN371342	This study	2003-10-26	Germany - Facility 1	Germany	Wound	OCL1	KL15	None	+	+	+	S	I	I	R	R	R	R	I	S	S	R	R	R	-	-	-	+	+	+	-	-	-	-	-	+	+	-	-	+	+
MRSN31464	This study	2003-10-27	Germany - Facility 1	Germany	Unknown	OCL13	KL91	None	-	-	-	S	R	I	R	R	R	R	R	S	S	R	I	R	-	-	-	+	+	-	-	-	-	-	-	+	+	-	+	+	+
MRSN371333	This study	2003-10-27	Germany - Facility 1	Germany	Unknown	OCL1	KL15	None	+	+	+	S	I	I	R	R	R	R	R	S	S	R	R	R	-	-	-	+	+	+	-	-	-	-	-	+	+	-	-	+	+
MRSN7224	This study	2003-11-08	USA - Facility 1	United States	Wound	OCL13	KL91	None	-	-	-	S	R	I	R	I	R	R	R	S	S	R	I	R	-	-	-	+	+	-	-	-	-	-	-	+	+	-	+	+	+
MRSN7226	This study	2003-11-11	USA - Facility 1	United States	Tissue	OCL1	KL15	None	+	+	+	S	R	R	R	I	R	R	R	S	S	R	R	R	-	-	-	+	+	+	-	-	-	-	-	+	+	-	-	+	+
MRSN31165	This study	2003-11-17	Germany - Facility 1	Germany	Wound	OCL1	KL15	None	+	+	+	S	R	R	R	R	R	R	R	S	S	R	R	R	-	-	-	+	+	+	-	-	-	-	-	+	+	-	-	+	+
MRSN31170	This study	2003-11-18	Germany - Facility 1	Germany	Surveillance	OCL13	KL91	None	-	-	-	S	R	I	R	R	R	R	R	S	S	R	I	R	-	-	-	+	+	-	-	-	-	-	-	+	+	-	+	+	+
MRSN15047	This study	2003-11-21	USA - Facility 1	United States	Wound	OCL7	KL15	None	+	-	+	S	R	I	R	I	R	R	R	S	S	R	R	R	-	-	-	+	+	+	-	-	-	-	-	+	+	-	-	+	+
MRSN31172	This study	2003-11-23	Germany - Facility 1	Germany	Respiratory	OCL1	KL15	None	+	+	+	S	R	I	R	R	R	R	R	S	S	R	R	R	-	-	-	+	+	+	-	-	-	-	-	+	+	-	-	+	+
MRSN7237	This study	2003-12-07	USA - Facility 1	United States	Fluid	OCL1	KL15	None	+	+	+	S	R	I	R	R	R	R	R	S	S	R	R	R	-	-	-	+	+	+	-	-	-	-	-	+	+	-	-	+	+
MRSN31184	This study	2003-12-15	Germany - Facility 1	Germany	Wound	OCL1	KL15	None	+	+	+	S	R	R	R	R	R	R	R	S	S	R	R	R	-	-	-	+	+	+	-	-	-	-	-	+	+	-	-	+	+
MRSN31185	This study	2003-12-17	Germany - Facility 1	Germany	Unknown	OCL1	KL15	None	+	+	+	S	R	I	R	R	R	R	R	S	S	R	R	R	-	-	-	+	+	+	-	-	-	-	-	+	+	-	-	+	+
MRSN31189	This study	2003-12-17	Germany - Facility 1	Germany	Unknown	OCL1	KL15	None	+	+	+	S	R	I	R	R	R	R	R	S	S	R	I	R	-	-	-	+	+	+	-	-	-	-	-	+	+	-	-	+	+
MRSN31190	This study	2003-12-17	Germany - Facility 1	Germany	Unknown	OCL1	KL15	None	+	+	+	S	R	R	R	R	R	R	R	S	S	R	R	R	-	-	-	+	+	+	-	-	-	-	-	+	+	-	-	+	+
MRSN31192	This study	2003-12-17	Germany - Facility 1	Germany	Surveillance	OCL1	KL15	None	+	+	+	S	R	I	R	R	R	R	I	S	S	R	R	R	-	-	-	+	+	+	-	-	-	-	-	+	+	-	-	+	+
MRSN31158	This study	2004-01-14	Germany - Facility 1	Germany	Surveillance	OCL1	KL15	None	+	+	+	S	R	R	R	R	R	R	R	S	S	R	R	R	-	-	-	+	+	+	-	-	-	-	-	+	+	-	-	+	+
MRSN31162	This study	2004-01-23	Germany - Facility 1	Germany	Wound	OCL1	KL15	None	+	+	+	S	R	I	R	R	R	R	R	S	S	R	R	R	-	-	-	+	+	+	-	-	-	-	-	+	+	-	-	+	+
MRSN7102	This study	2004-01-23	USA - Facility 1	United States	Tissue	OCL1	KL15	None	+	+	+	S	R	I	R	I	I	R	R	S	S	R	R	R	-	-	-	+	+	+	-	-	-	-	-	+	+	-	-	+	+
MRSN31534	This study	2004-01-24	Germany - Facility 1	Germany	Blood	OCL1	KL15	None	+	+	+	S	R	R	R	R	R	R	R	S	S	R	R	R	-	-	-	+	+	+	-	-	-	-	-	+	+	-	-	+	+
MRSN7122	This study	2004-02-03	USA - Facility 1	United States	Wound	OCL1	KL15	None	+	+	+	S	R	I	R	I	R	R	R	S	S	R	R	R	-	-	-	+	+	+	-	-	-	-	-	+	+	-	-	+	+
MRSN32376	This study	2004-02-09	USA - Facility 1	United States	Wound	OCL1	KL15	None	+	+	+	S	R	R	R	R	R	R	R	S	S	R	R	R	-	-	-	+	+	+	-	-	-	-	-	+	+	-	-	+	+
MRSN7117	This study	2004-02-09	USA - Facility 1	United States	Bone	OCL1	KL15	None	+	+	+	S	R	I	R	R	R	R	R	S	S	R	R	R	-	-	-	+	+	-	-	-	-	-	-	+	+	-	-	+	+
MRSN31538	This study	2004-02-16	Germany - Facility 1	Germany	Surveillance	OCL1	KL15	None	+	+	+	S	R	R	R	R	R	R	R	S	S	R	R	R	-	-	-	+	+	-	-	-	-	-	-	+	+	-	-	+	+
MRSN31543	This study	2004-02-16	Germany - Facility 1	Germany	Wound	OCL1	KL15	None	+	+	+	S	R	R	R	R	R	R	R	S	S	R	R	R	-	-	-	+	+	-	-	-	-	-	-	+	+	-	-	+	+
MRSN31539	This study	2004-02-19	Germany - Facility 1	Germany	Surveillance	OCL1	KL15	None	+	+	+	S	R	R	R	R	R	R	R	S	S	R	R	R	-	-	-	+	+	-	-	-	-	-	-	+	+	-	-	+	+
MRSN31526	This study	2004-03-01	Germany - Facility 1	Germany	Surveillance	OCL13	KL91	None	-	-	-	S	R	I	R	R	R	R	R	S	S	R	R	R	-	-	-	+	+	-	-	-	-	-	-	+	+	-	+	+	+
MRSN31550	This study	2004-03-06	Germany - Facility 1	Germany	Respiratory	OCL13	KL91	None	-	-	-	S	R	I	R	R	R	R	R	S	S	R	I	R	-	-	-	+	+	-	-	-	-	-	-	+	+	-	+	+	+
MRSN31560	This study	2004-03-11	Germany - Facility 1	Germany	Surveillance	OCL13	KL91	None	-	-	-	S	R	I	R	R	R	R	R	S	S	R	I	R	-	-	-	+	+	-	-	-	-	-	-	+	+	-	+	+	+
MRSN31564	This study	2004-03-16	Germany - Facility 1	Germany	Respiratory	OCL1	KL15	None	+	+	+	S	R	R	R	R	R	R	R	S	S	R	R	R	-	-	-	+	+	-	-	-	-	-	-	+	+	-	-	+	+
MRSN31507	This study	2004-04-20	Germany - Facility 1	Germany	Surveillance	OCL1	KL15	None	+	+	+	S	R	I	R	R	R	R	R	S	S	R	R	R	-	-	-	+	+	-	-	-	-	-	-	+	+	-	-	+	-
MRSN7288	This study	2004-07-21	USA - Facility 1	United States	Tissue	OCL1	KL15	None	+	+	+	S	R	I	R	R	R	R	R	S	S	R	R	R	-	-	-	+	+	-	-	-	-	-	-	+	+	-	-	+	-
MRSN7395	This study	2004-11-20	USA - Facility 1	United States	Tissue	OCL7	KL15	None	+	-	+	S	R	I	R	I	I	R	R	S	S	R	R	R	-	-	-	+	+	+	-	-	-	-	-	+	+	-	-	+	+
MRSN7604	This study	2005-10-17	USA - Facility 1	United States	Wound	OCL13	KL1	None	-	+	+	S	R	I	R	I	R	R	R	S	S	R	I	R	-	-	-	+	+	-	-	-	-	-	-	+	+	-	+	+	-
MRSN32122	This study	2006-05-30	Germany - Facility 1	Germany	Respiratory	OCL1	KL15	None	+	+	+	S	R	I	R	R	R	R	R	S	S	R	R	R	-	-	-	+	+	+	-	-	-	-	-	+	+	-	-	+	+
MRSN32518	This study	2006-10-05	Germany - Facility 1	Germany	Unknown	OCL1	KL15	None	+	+	+	S	R	I	R	R	R	R	R	S	S	R	R	R	-	-	-	+	+	+	-	-	-	-	-	+	+	-	-	+	-
MRSN32095	This study	2006-10-10	Germany - Facility 1	Germany	Respiratory	OCL1	KL15	None	+	+	+	S	R	I	R	R	R	R	R	S	S	R	R	R	-	-	-	+	+	+	-	-	-	-	-	+	+	-	-	+	-
MRSN32517	This study	2006-10-12	Germany - Facility 1	Germany	Unknown	OCL1	KL15	None	+	+	+	S	R	I	R	R	R	R	R	S	S	R	R	R	-	-	-	+	+	+	-	-	-	-	-	+	+	-	-	+	-
MRSN7794	This study	2006-10-20	USA - Facility 1	United States	Respiratory	OCL1	KL15	None	+	+	+	S	R	I	R	I	R	R	R	S	S	R	R	R	-	-	-	+	+	+	-	-	-	-	-	+	+	-	-	+	-
MRSN32495	This study	2006-10-23	Germany - Facility 1	Germany	Unknown	OCL1	KL15	None	+	+	+	S	R	I	R	R	R	R	R	S	S	R	R	R	-	-	-	+	+	-	-	-	-	-	-	+	+	-	-	+	-
MRSN7805	This study	2006-10-25	USA - Facility 1	United States	Wound	OCL1	KL15	None	+	+	+	S	R	I	R	I	R	R	R	S	S	R	R	R	-	-	-	+	+	+	-	-	-	-	-	+	+	-	-	+	-
MRSN32494	This study	2006-10-27	Germany - Facility 1	Germany	Unknown	OCL1	KL15	None	+	+	+	S	R	I	R	R	R	R	R	S	S	R	R	R	-	-	-	+	+	+	-	-	-	-	-	+	+	-	-	+	-
MRSN7814	This study	2006-11-01	USA - Facility 1	United States	Tissue	OCL1	KL15	None	+	+	+	R	R	I	R	R	R	R	R	S	S	R	R	R	-	-	-	+	+	+	-	-	-	-	-	+	+	-	-	+	-
MRSN32491	This study	2006-11-12	Germany - Facility 1	Germany	Surveillance	OCL1	KL15	None	+	+	+	S	R	I	R	R	R	R	R	S	S	R	R	R	-	-	-	+	+	+	-	-	-	-	-	+	+	-	-	+	-
MRSN7821	This study	2006-11-29	USA - Facility 1	United States	Wound	OCL1	KL15	None	+	+	+	S	R	I	R	I	R	R	R	S	S	R	R	R	-	-	-	+	+	+	-	-	-	-	-	+	+	-	-	+	-
MRSN1988	This study	2008-02-05	USA - Facility 1	United States	Wound	OCL1	KL15	None	+	+	+	S	R	I	R	R	R	R	R	S	S	R	R	R	-	-	-	+	+	+	-	-	-	-	-	+	+	-	-	+	+
MRSN1992	This study	2008-03-09	USA - Facility 1	United States	Wound	OCL1	KL15	None	+	+	+	S	R	R	R	R	R	R	R	S	S	R	R	R	-	-	-	+	+	+	-	-	-	-	-	+	+	-	-	+	+
MRSN32945	This study	2009-01-01	Germany - Facility 1	Germany	Wound	OCL13	KL91	None	-	-	-	S	R	I	R	R	R	R	R	S	S	R	R	R	-	-	-	+	+	+	-	-	-	-	-	+	+	-	-	+	+
MRSN3949	This study	2011-07-01	USAMRD-Georgia - Facility 6	Georgia	Wound	OCL13	KL91	blaOXA-23	-	-	+	S	S	S	R	R	R	R	R	R	R	R	R	R	+	-	-	-	+	-	+	-	-	+	-	-	+	-	+	+	+
MRSN489678	This study	2014-09-07	Ukraine - Facility 1	Ukraine	Wound	OCL13	KL147	None	-	+	-	S	I	I	R	I	R	R	R	S	S	R	R	R	-	-	-	+	+	-	-	-	+	-	-	-	+	-	-	+	-
MRSN489702	This study	2015-03-23	Ukraine - Facility 1	Ukraine	Wound	OCL13	KL147	None	-	+	-	S	I	I	R	R	R	R	R	S	S	R	R	R	-	-	-	+	+	-	-	-	+	-	-	-	+	-	-	+	-
MRSN489757	This study	2016-11-11	Ukraine - Facility 1	Ukraine	Wound	OCL13	KL91	None	-	-	+	S	R	R	R	R	R	R	R	S	S	R	R	R	-	-	-	+	+	+	-	-	+	-	-	-	+	-	+	+	-
GCF_009445405.1	GenBank/This study	2017-10-20	USAMRD-Georgia - Facility 2	Georgia	Blood	OCL13	KL91	blaOXA-23	-	-	-	S	S	S	R	R	R	R	R	R	R	R	R	R	+	-	-	-	+	-	-	-	-	+	-	-	+	-	+	+	+
MRSN858012	This study	2019-12-18	USAMRD-Georgia - Facility 3	Georgia	Respiratory	OCL13	KL91	blaNDM-5, blaOXA-23	-	-	-	S	S	S	R	R	R	R	R	R	R	R	R	R	+	-	+	-	+	-	-	-	-	+	-	-	+	+	+	+	+
MRSN858088	This study	2019-12-18	USAMRD-Georgia - Facility 1	Georgia	Respiratory	OCL13	KL91	blaOXA-72, blaOXA-23	-	+	+	S	S	S	R	R	R	R	R	R	R	R	R	R	+	+	-	-	+	-	-	+	-	+	-	-	+	-	+	+	+
MRSN858256	This study	2020-01-08	USAMRD-Georgia - Facility 1	Georgia	Blood	OCL13	KL91	blaOXA-72, blaOXA-23	-	+	+	S	S	S	R	R	R	R	R	R	R	R	R	R	+	+	-	-	+	-	+	-	-	+	-	-	+	-	+	+	+
MRSN858378	This study	2020-01-21	USAMRD-Georgia - Facility 2	Georgia	Respiratory	OCL13	KL91	blaOXA-23	-	-	-	S	S	S	R	R	R	R	R	R	R	R	I	R	+	-	-	-	+	-	-	-	-	+	-	-	+	-	-	+	-
MRSN858642	This study	2020-02-25	USAMRD-Georgia - Facility 1	Georgia	Respiratory	OCL13	KL91	blaOXA-72, blaOXA-23	-	+	+	S	S	S	R	R	R	R	R	R	R	R	R	R	+	+	-	-	+	-	+	-	-	+	-	-	+	-	+	+	+
MRSN946335	This study	2021-06-29	USAMRD-Georgia - Facility 4	Georgia	Blood	OCL13	KL91	blaNDM-5, blaOXA-23, blaOXA-72	-	+	+	S	S	S	R	R	R	R	R	R	R	R	R	R	+	+	+	-	+	-	-	-	-	+	-	-	+	+	-	+	-
MRSN946369	This study	2021-06-29	USAMRD-Georgia - Facility 3	Georgia	Respiratory	OCL13	KL91	blaNDM-5, blaOXA-23, blaOXA-72	-	+	+	S	S	S	R	R	R	R	R	R	R	R	R	R	+	+	+	-	+	-	-	-	-	+	-	-	+	+	-	+	-
MRSN1005725	This study	2021-08-24	USAMRD-Georgia - Facility 4	Georgia	Respiratory	OCL13	KL91	blaNDM-5, blaOXA-23, blaOXA-72	-	+	+	S	S	S	R	R	R	R	R	R	R	R	R	R	+	+	+	-	+	-	-	-	-	+	-	-	+	+	-	+	-
MRSN1005897	This study	2021-09-17	USAMRD-Georgia - Facility 3	Georgia	Fluid	OCL13	KL91	blaNDM-5, blaOXA-23, blaOXA-72	-	+	+	S	S	S	R	R	R	R	R	R	R	R	R	R	+	+	+	-	+	-	-	-	-	+	-	-	+	+	-	+	-
MRSN102519	This study	2021-10-12	USAMRD-Georgia - Facility 3	Georgia	Blood	OCL13	KL91	blaNDM-5, blaOXA-23	-	-	-	S	S	S	R	R	R	R	R	R	R	R	R	R	+	-	+	-	+	-	-	-	-	+	-	-	+	+	+	+	+
MRSN102586	This study	2021-11-24	USAMRD-Georgia - Facility 5	Georgia	Respiratory	OCL13	KL91	blaNDM-5, blaOXA-23, blaOXA-72	-	+	+	S	S	S	R	R	R	R	R	R	R	R	R	R	+	+	+	-	+	-	-	-	-	+	-	-	+	+	-	+	-
MRSN106593	This study	2022-01-11	USAMRD-Georgia - Facility 4	Georgia	Respiratory	OCL13	KL91	blaNDM-5, blaOXA-23, blaOXA-72	-	+	+	S	S	S	R	R	R	R	R	R	R	R	R	R	+	+	+	-	+	-	-	-	-	+	-	-	+	+	-	+	-
MRSN106610	This study	2022-01-25	USAMRD-Georgia - Facility 4	Georgia	Blood	OCL13	KL91	blaNDM-5, blaOXA-23, blaOXA-72	-	+	+	S	S	S	R	R	R	R	R	R	R	R	R	R	+	+	+	-	+	-	-	-	-	+	-	-	+	+	-	+	-
MRSN106643	This study	2022-02-22	USAMRD-Georgia - Facility 1	Georgia	Blood	OCL13	KL91	blaOXA-72, blaOXA-23	-	+	+	S	S	S	R	R	R	R	R	R	R	R	R	R	+	+	-	-	+	-	+	-	-	+	-	-	+	-	+	+	+
MRSN122143	This study	2022-03-06	Ukraine - Facility 1	Ukraine	Wound	OCL13	KL91	blaOXA-72	-	+	-	S	S	S	R	R	R	R	R	R	R	R	R	R	-	+	-	-	+	-	-	-	-	+	-	-	+	-	+	+	+
MRSN108067	This study	2022-04-05	USAMRD-Georgia - Facility 4	Georgia	Respiratory	OCL13	KL91	blaNDM-5, blaOXA-23, blaOXA-72	-	+	+	S	S	S	R	R	R	R	R	R	R	R	R	R	+	+	+	-	+	-	-	-	-	+	-	-	+	+	-	+	-
MRSN108068	This study	2022-04-05	USAMRD-Georgia - Facility 4	Georgia	Respiratory	OCL13	KL91	blaNDM-5, blaOXA-23, blaOXA-72	-	+	+	S	S	S	R	R	R	R	R	R	R	R	R	R	+	+	+	-	+	-	-	-	-	+	-	-	+	+	-	+	-
MRSN123308	This study	2022-05-25	Ukraine - Facility 1	Ukraine	Wound	OCL13	KL91	blaOXA-72	-	-	-	S	S	S	R	R	R	R	R	R	R	R	R	R	-	+	-	-	+	-	+	-	-	+	-	-	+	-	+	+	+
MRSN122150	This study	2022-07-29	Ukraine - Facility 1	Ukraine	Wound	OCL13	KL91	None	-	+	-	S	S	S	R	R	R	R	R	S	S	R	R	R	-	-	-	-	+	-	+	-	-	-	+	-	+	-	+	+	-
MRSN122167	This study	2023-02-22	Ukraine - Facility 1	Ukraine	Wound	OCL13	KL91	blaOXA-72	-	+	+	S	S	S	R	R	R	R	R	R	R	R	R	R	-	+	-	-	+	-	+	-	-	+	-	-	+	-	+	+	+
MRSN122190	This study	2023-02-27	Ukraine - Facility 1	Ukraine	Wound	OCL13	KL15	blaOXA-23	-	+	+	S	S	S	R	R	R	R	R	R	R	R	R	R	+	-	-	-	+	-	+	-	-	-	+	-	+	-	+	+	-
MRSN122204	This study	2023-02-27	Ukraine - Facility 1	Ukraine	Wound	OCL13	KL15	blaOXA-23	-	+	+	S	S	S	R	R	R	R	R	I	R	R	R	R	+	-	-	-	+	-	+	-	-	-	+	-	+	-	+	+	-
MRSN122328	This study	2023-03-10	Ukraine - Facility 1	Ukraine	Respiratory	OCL13	KL91	blaOXA-72	-	+	+	S	S	S	R	R	R	R	R	R	R	R	R	R	-	+	-	-	+	-	+	-	-	+	-	-	+	-	+	+	+
MRSN122178	This study	2023-03-11	Ukraine - Facility 1	Ukraine	Wound	OCL13	KL91	blaOXA-72	-	+	+	S	S	S	R	R	R	R	R	R	R	R	R	R	-	+	-	-	+	-	+	-	-	+	-	-	+	-	+	+	+
MRSN122212	This study	2023-03-27	Ukraine - Facility 1	Ukraine	Wound	OCL13	KL15	blaOXA-23	-	-	+	S	S	S	R	R	R	R	R	R	R	R	R	R	+	-	-	-	+	-	+	-	-	-	+	-	+	-	+	+	-
MRSN122271	This study	2023-04-04	Ukraine - Facility 1	Ukraine	Burn	OCL13	KL91	blaOXA-72	-	+	+	S	S	S	R	R	R	R	R	R	R	R	R	R	-	+	-	-	+	-	+	-	-	+	-	-	+	-	+	+	+
MRSN122339	This study	2023-04-26	Ukraine - Facility 1	Ukraine	Wound	OCL13	KL91	blaOXA-72	-	+	+	S	S	S	R	R	R	R	R	R	R	R	R	R	-	+	-	-	+	-	+	-	-	+	-	-	+	-	+	+	+
MRSN122274	This study	2023-04-29	Ukraine - Facility 1	Ukraine	Blood	OCL13	KL91	blaOXA-72	-	+	+	S	S	S	R	R	R	R	R	R	R	R	R	R	-	+	-	-	+	-	+	-	-	+	-	-	+	-	+	+	+
MRSN122234	This study	2023-05-03	Ukraine - Facility 1	Ukraine	Wound	OCL13	KL15	blaOXA-23	-	+	+	S	S	S	R	R	R	R	R	I	R	R	R	R	+	-	-	-	+	-	+	-	-	-	+	-	+	-	+	+	-
MRSN122238	This study	2023-05-15	Ukraine - Facility 1	Ukraine	Wound	OCL13	KL15	blaOXA-23	-	+	+	S	S	S	R	R	R	R	R	R	R	R	R	R	+	-	-	-	+	-	+	-	-	-	+	-	+	-	+	+	-
MRSN122249	This study	2023-05-26	Ukraine - Facility 1	Ukraine	Wound	OCL13	KL91	blaOXA-72	-	+	-	S	S	S	R	R	R	R	R	R	R	R	R	R	-	+	-	-	+	-	-	-	-	+	-	-	+	-	+	+	+
MRSN122341	This study	2023-06-01	Ukraine - Facility 1	Ukraine	Respiratory	OCL13	KL91	blaOXA-72	-	+	+	S	S	S	R	R	R	R	R	R	R	R	R	R	-	+	-	-	+	-	+	-	-	+	-	-	+	-	+	+	+
MRSN122350	This study	2023-06-07	Ukraine - Facility 1	Ukraine	Blood	OCL13	KL91	blaOXA-72	-	+	+	S	S	S	R	R	R	R	R	R	R	R	R	R	-	+	-	-	+	-	+	-	-	+	-	-	+	-	+	+	+
MRSN125011	This study	2023-10-13	Germany - Facility 1	Germany	Surveillance	OCL13	KL91	None	-	+	-	S	S	S	R	R	R	R	R	S	S	R	R	R	-	-	-	-	+	-	+	-	-	-	+	-	+	-	+	+	-
1OC and K locus typed by Kaptive https://github.com/klebgenomics/Kaptive
2Carbapenemase detected by AMRfinder https://www.ncbi.nlm.nih.gov/pathogens/antimicrobial-resistance/AMRFinder/
3Plasmid type reference database: https://github.com/MehradHamidian/AcinetobacterPlasmidTyping
